# Supplementary material for: Natural Brucella melitensis Infection and Rev. 1 Vaccination Induce Specific Brucella O-Polysaccharide Antibodies Involved in Complement Mediated Brucella Cell Killing
Source: Vaccines (Basel). 2022 Feb 17;10(2):317. doi: 10.3390/vaccines10020317 (PMC8878583; doi:10.3390/vaccines10020317)
Supplement: Supplementary file 1 [file vaccines-10-00317-s001.zip]

Archive with 1 entries (1 files):
- vaccines-1545915-supplementary.pdf
